# Supplementary material for: Type 1 Diabetes Risk Variants Reduce Beta Cell Function
Source: Genes (Basel). 2025 Jan 29;16(2):172. doi: 10.3390/genes16020172 (PMC11855905; doi:10.3390/genes16020172)
Supplement: Supplementary file 1 [file genes-16-00172-s001.zip]

Archive with 1 entries (1 files):
- genes-3376781-supplementary.pdf
